# Supplementary material for: Hepatocyte caveolin-1 modulates metabolic gene profiles and functions in non-alcoholic fatty liver disease
Source: Cell Death Dis. 2020 Feb 6;11(2):104. doi: 10.1038/s41419-020-2295-5 (PMC7005160; doi:10.1038/s41419-020-2295-5)
Supplement: Supplementary file 11 — Table S1 [file 41419_2020_2295_MOESM11_ESM.xlsx]

## Sheet: Table S1
Table S1. Top 100 up- or downregulated genes by HepCAV1ko in male mice with control diet
upregulated genes					downregulated genes
GeneSymbol	GeneName	p-Value	Z-Score		GeneSymbol	GeneName	p-Value	Z-Score
Cyp2c39	cytochrome P450, family 2, subfamily c, polypeptide 39	6.34813e-09	5.45628		Onecut1	one cut domain, family member 1	0.00012757	-5.46413
Saa1	serum amyloid A 1	0.0441881	3.89817		Gbp11	guanylate binding protein 11	0.000568952	-4.95843
Igfbp1	insulin-like growth factor binding protein 1	0.0232558	3.47103		Cish	cytokine inducible SH2-containing protein	0.000168006	-3.36442
Moxd1	monooxygenase, DBH-like 1	0.000430897	3.26705		Evi2b	ecotropic viral integration site 2b	0.00442277	-3.26854
Mir3076	microRNA 3076	0.00515872	3.10733		Myc	myelocytomatosis oncogene	0.0250585	-2.76994
Hax1	HCLS1 associated X-1	0.00190994	3.10048		Ugt1a9	UDP glucuronosyltransferase 1 family, polypeptide A9	0.00329313	-2.71807
Gm10220	predicted gene 10220	0.0126326	2.58313		Foxq1	forkhead box Q1	0.00303168	-2.68985
Alas2	aminolevulinic acid synthase 2, erythroid	0.0233343	2.40638		Zfp738	zinc finger protein 738	0.0272315	-2.61389
Tmc7	transmembrane channel-like gene family 7	0.000135429	2.26811		Gm15114	predicted gene 15114	0.00239522	-2.59604
Pcdha3	protocadherin alpha 3	0.00565066	2.17533		Hhex	hematopoietically expressed homeobox	0.00174416	-2.5551
Cyp17a1	cytochrome P450, family 17, subfamily a, polypeptide 1	0.0490732	2.12104		Cyp2c37	cytochrome P450, family 2. subfamily c, polypeptide 37	0.00357129	-2.4583
Gm13277	predicted gene 13277	0.000674882	2.05254		Zfp953	zinc finger protein 953	0.034563	-2.41223
Trp53inp1	transformation related protein 53 inducible nuclear protein 1	0.0207644	1.99005		Gm38678	predicted gene, 38678	0.00662883	-2.40805
Igkv5-39	immunoglobulin kappa variable 5-39	0.00212805	1.98955		Gon7	GON7, KEOPS complex subunit homolog	0.00212409	-2.36325
Gm30810	predicted gene, 30810	0.0122372	1.97456		Zyg11a	zyg-11 family member A, cell cycle regulator	0.00288978	-2.31586
Snai2	snail family zinc finger 2	0.00356995	1.91745		Gm4858	predicted gene 4858	5.35418e-05	-2.29755
Ppp1r3c	protein phosphatase 1, regulatory (inhibitor) subunit 3C	0.0248966	1.90174		Slc25a30	solute carrier family 25, member 30	0.0349146	-2.27105
Frmd4b	FERM domain containing 4B	9.15569e-05	1.85131		Gm5965	predicted gene 5965	0.000411997	-2.26745
Ip6k2	inositol hexaphosphate kinase 2	0.00290983	1.83108		Mme	membrane metallo endopeptidase	0.0262543	-2.19671
Rps15a	ribosomal protein S15A	0.0435188	1.81983		Bmp4	bone morphogenetic protein 4	0.00232833	-2.1611
Cep85l	centrosomal protein 85-like	0.00185223	1.81447		Zfp955a	zinc finger protein 955A	0.0417323	-2.1557
Nipal1	NIPA-like domain containing 1	0.00284376	1.75683		Lonrf1	LON peptidase N-terminal domain and ring finger 1	0.00262156	-2.10682
Arl4d	ADP-ribosylation factor-like 4D	0.0179334	1.74846		Gm10335	ribosomal protein L23A pseudogene	0.0154989	-2.09518
Derl3	Der1-like domain family, member 3	0.0217516	1.74347		Gm13179	predicted gene 13179	0.0154224	-1.94826
Cyp2b9	cytochrome P450, family 2, subfamily b, polypeptide 9	0.0445395	1.69959		Tc2n	tandem C2 domains, nuclear	0.0488575	-1.85992
Mir3475	microRNA 3475	0.00585774	1.65768		Acaa1b	acetyl-Coenzyme A acyltransferase 1B	0.0164611	-1.82597
Mir743	microRNA 743	0.00059381	1.64917		Osgin2	oxidative stress induced growth inhibitor family member 2	0.0139273	-1.82048
Gm26567	predicted gene, 26567	0.0114913	1.64885		Nrep	neuronal regeneration related protein	0.00260109	-1.79696
Gm15698	transcription elongation factor B (SIII), polypeptide 2 pseudogene	0.0419209	1.62793		Aqp4	aquaporin 4	0.00560108	-1.78253
Epha2	Eph receptor A2	0.0175035	1.61251		Gm4952	predicted gene 4952	0.0160676	-1.78206
Sntg1	syntrophin, gamma 1	0.010055	1.60798		Obp2a	odorant binding protein 2A	0.00437436	-1.77007
Arrdc2	arrestin domain containing 2	0.00134211	1.60373		Fzd8	frizzled class receptor 8	0.00886222	-1.76669
Atoh8	atonal bHLH transcription factor 8	0.00361264	1.5866		Gm6741	haloacid dehalogenase-like hydrolase domain containing 4 pseudogene	0.0225309	-1.75757
Spata2l	spermatogenesis associated 2-like	0.0353918	1.58455		Hist1h2bf	histone cluster 1, H2bf	0.0278577	-1.75095
Psma5	proteasome (prosome, macropain) subunit, alpha type 5	0.00945664	1.58141		Gm14326	predicted gene 14326	0.0280288	-1.74837
D5Ertd615e	DNA segment, Chr 5, ERATO Doi 615, expressed	0.0193429	1.57868		Snord37	small nucleolar RNA, C/D box 37	0.00121621	-1.73962
Olfr411	olfactory receptor 411	0.00450533	1.56173		Poli	polymerase (DNA directed), iota	0.00968428	-1.71119
Ighv3-1	immunoglobulin heavy variable 3-1	9.58757e-05	1.54349		Ppp1r10	protein phosphatase 1, regulatory subunit 10	0.0367058	-1.70294
Map3k13	mitogen-activated protein kinase kinase kinase 13	0.034094	1.53836		Gm11821	predicted gene 11821	0.0342601	-1.67044
Snord34	small nucleolar RNA, C/D box 34	0.0194277	1.50199		Mir3093	microRNA 3093	0.0304298	-1.63584
Gm40301	predicted gene, 40301	0.0125021	1.49181		Zbtb12	zinc finger and BTB domain containing 12	0.00510122	-1.62916
Il6ra	interleukin 6 receptor, alpha	0.0122372	1.48533		Foxa1	forkhead box A1	2.23099e-05	-1.59271
Kcnk5	potassium channel, subfamily K, member 5	0.0173097	1.47863		Arid5b	AT rich interactive domain 5B (MRF1-like)	0.0012001	-1.58979
Hotairm1	Hoxa transcript antisense RNA, myeloid-specific 1	0.00589747	1.45904		Gm11844	predicted gene 11844	0.00478031	-1.56701
Gm3086	RuvB-like protein 1 pseudogene	0.00807559	1.44746		Gm3259	predicted gene 3259	0.0115992	-1.56357
Lce3c	late cornified envelope 3C	0.0392657	1.42498		Snora75	small nucleolar RNA, H/ACA box 75	0.0130347	-1.55913
Mir1945	microRNA 1945	0.0297551	1.41647		Dact1	dishevelled-binding antagonist of beta-catenin 1	0.0168645	-1.55747
Gpr3	G-protein coupled receptor 3	0.00923938	1.4163		Zfp809	zinc finger protein 809	0.00287248	-1.55348
Adam11	a disintegrin and metallopeptidase domain 11	0.0373533	1.39466		Cyp21a1	cytochrome P450, family 21, subfamily a, polypeptide 1	0.01916	-1.54443
Cobl	cordon-bleu WH2 repeat	0.0109861	1.38734		Zfp872	zinc finger protein 872	0.0045152	-1.51338
Mir3082	microRNA 3082	0.0291086	1.37917		Snord19	small nucleolar RNA, C/D box 19	0.00991572	-1.50797
Usp17la	ubiquitin specific peptidase 17-like A	0.00853098	1.37288		Abcb1a	ATP-binding cassette, sub-family B (MDR/TAP), member 1A	0.0480517	-1.45886
Nipa1	non imprinted in Prader-Willi/Angelman syndrome 1 homolog (human)	0.0128899	1.3701		Gm16551	predicted gene 16551	0.022935	-1.45704
Trbj2-2	T cell receptor beta joining 2-2	0.0367833	1.36178		Ror1	receptor tyrosine kinase-like orphan receptor 1	0.00193264	-1.4319
Nfkbiz	nuclear factor of kappa light polypeptide gene enhancer in B cells inhibitor, zeta	0.0216942	1.34772		Gm5067	predicted gene 5067	0.000463045	-1.4256
Acsl3	acyl-CoA synthetase long-chain family member 3	0.0286223	1.34693		Dpt	dermatopontin	0.0163067	-1.40079
Rhox2g	reproductive homeobox 2G	0.0335838	1.34493		Serpinb1c	serine (or cysteine) peptidase inhibitor, clade B, member 1c	0.00199774	-1.3908
Stk39	serine/threonine kinase 39	0.0433439	1.33051		Bloc1s2-ps	biogenesis of lysosomal organelles complex-1, subunit 2, pseudogene	0.000658256	-1.38736
Ahr	aryl-hydrocarbon receptor	0.0105815	1.3267		Jag1	jagged 1	0.0495382	-1.38707
Nos1ap	nitric oxide synthase 1 (neuronal) adaptor protein	0.0195431	1.31863		Gstt2	glutathione S-transferase, theta 2	0.0241549	-1.37372
AI854703	expressed sequence AI854703	0.0130448	1.30729		Gm17352	ribosomal protein S18 pseudogene	0.0123913	-1.36376
Gm3696	predicted gene 3696	0.0248073	1.30673		Gm8220	predicted gene 8220	0.0186751	-1.36157
Snai3	snail family zinc finger 3	0.0123785	1.30357		Zfp933	zinc finger protein 933	0.0102917	-1.33402
Pcsk9	proprotein convertase subtilisin/kexin type 9	0.0488823	1.3032		Zfp651	zinc finger protein 651	0.00106314	-1.3335
Gpr31b	G protein-coupled receptor 31, D17Leh66b region	0.0455617	1.2983		Gm15026	predicted gene 15026	0.00195245	-1.31979
Gm6736	predicted gene 6736	0.0483484	1.29824		Samd9l	sterile alpha motif domain containing 9-like	0.0421143	-1.31864
Igkv6-13	immunoglobulin kappa variable 6-13	0.00994318	1.29547		Tppp	tubulin polymerization promoting protein	0.0218519	-1.31491
Krt42	keratin 42	0.0131632	1.29318		Tmem199	transmembrane protein 199	0.01069	-1.29581
Tle2	transducin-like enhancer of split 2	0.00570614	1.28748		Synj2bp	synaptojanin 2 binding protein	0.00727573	-1.29576
Mdfi	MyoD family inhibitor	0.00311096	1.28057		Gbp8	guanylate-binding protein 8	0.0189198	-1.29252
Fkbp5	FK506 binding protein 5	0.0250448	1.27238		Ccnd1	cyclin D1	0.0453553	-1.27135
Cys1	cystin 1	0.0346936	1.26886		Cav1	caveolin 1, caveolae protein	0.0220456	-1.26604
Sbk1	SH3-binding kinase 1	0.0439793	1.25898		Amd2	S-adenosylmethionine decarboxylase 2	0.0080386	-1.26069
Zfp276	zinc finger protein (C2H2 type) 276	0.00990268	1.25217		Fam126b	family with sequence similarity 126, member B	0.00483891	-1.25965
Mir1956	microRNA 1956	0.0338428	1.25191		Gimap3	GTPase, IMAP family member 3	0.0247864	-1.25671
Mvk	mevalonate kinase	0.0395101	1.23756		Snrnp35	small nuclear ribonucleoprotein 35 (U11/U12)	0.00526151	-1.24711
Cypt1	cysteine-rich perinuclear theca 1	0.020606	1.23604		Gm6375	actin, beta pseudogene	0.0122713	-1.24548
Mir343	microRNA 343	0.0408158	1.23387		Sp4	trans-acting transcription factor 4	0.00619097	-1.24481
Gm15323	predicted gene 15323	0.0441635	1.23093		Olfr1261	olfactory receptor 1261	0.0108682	-1.24165
Tnfrsf1b	tumor necrosis factor receptor superfamily, member 1b	0.000600284	1.22243		Iglv1	immunoglobulin lambda variable 1	0.00320859	-1.23851
Eif4a1	eukaryotic translation initiation factor 4A1	0.0448475	1.21785		Fra10ac1	FRA10AC1 homolog (human)	0.0280388	-1.23784
Sesn2	sestrin 2	0.0308584	1.21709		AA465934	expressed sequence AA465934	0.00595223	-1.23536
Dhcr7	7-dehydrocholesterol reductase	0.0304955	1.21657		Alas1	aminolevulinic acid synthase 1	0.00891485	-1.23285
Rflna	refilin A	0.0142184	1.21388		Tdrp	testis development related protein	0.0343294	-1.23226
Prob1	proline rich basic protein 1	0.0272305	1.21158		Mis12	MIS12 kinetochore complex component	0.0404153	-1.23225
Olfr472	olfactory receptor 472	0.0371658	1.21102		Zfp655	zinc finger protein 655	0.00264838	-1.23222
Gm41069	predicted gene, 41069	0.00850044	1.20883		Zfp846	zinc finger protein 846	0.0121553	-1.23004
Cox5b	cytochrome c oxidase subunit Vb	0.00392925	1.2081		Gm4066	smoothened homolog pseudogene	0.0480188	-1.22615
Mir9-1	microRNA 9-1	0.00713858	1.20627		Rnf152	ring finger protein 152	0.0320033	-1.22455
Irf2bp2	interferon regulatory factor 2 binding protein 2	0.0298888	1.2039		Cyp3a41b	cytochrome P450, family 3, subfamily a, polypeptide 41B	0.019512	-1.21094
Efna1	ephrin A1	0.0139971	1.20222		Nceh1	neutral cholesterol ester hydrolase 1	0.0421995	-1.20755
Sds	serine dehydratase	0.042716	1.19547		Galc	galactosylceramidase	0.0144996	-1.20728
Slc25a51	solute carrier family 25, member 51	0.0223784	1.19395		Btbd35f5	BTB domain containing 35, family member 5	0.0170886	-1.20405
Nnat	neuronatin	0.0080351	1.18848		Spopl	speckle-type POZ protein-like	0.025805	-1.20187
Tat	tyrosine aminotransferase	0.00213608	1.18824		Bri3	brain protein I3	0.00590683	-1.193
Disp2	dispatched RND tramsporter family member 2	0.0392565	1.18508		Ptbp2	polypyrimidine tract binding protein 2	0.0362362	-1.18831
N4bp2l1	NEDD4 binding protein 2-like 1	0.0217389	1.16186		Zc3h8	zinc finger CCCH type containing 8	0.00928726	-1.18723
Shd	src homology 2 domain-containing transforming protein D	0.0117047	1.15624		Rpl12-ps1	ribosomal protein L12, pseudogene 1	0.0387453	-1.18685
Acot10	acyl-CoA thioesterase 10	0.0199099	1.15352		Trmt10c	tRNA methyltransferase 10C	0.0273813	-1.18666
Csl	citrate synthase like	0.00289194	1.15071		Zfp948	zinc finger protein 948	0.0385005	-1.18549
