# Supplementary material for: Hepatocyte caveolin-1 modulates metabolic gene profiles and functions in non-alcoholic fatty liver disease
Source: Cell Death Dis. 2020 Feb 6;11(2):104. doi: 10.1038/s41419-020-2295-5 (PMC7005160; doi:10.1038/s41419-020-2295-5)
Supplement: Supplementary file 12 — Table S2 [file 41419_2020_2295_MOESM12_ESM.xlsx]

## Sheet: Sheet1
Table S2. KEGG pathway annotation of genes deregulated in HepCAV1ko vs HepCAV1wt in male with control diet
Upregulated
Term	Genes
mmu04920:Adipocytokine signaling pathway	CPT1C, TNFRSF1B, SLC2A1, NFKBIA, PPARGC1A, ACSL3, CAMKK1, STAT3, AKT2, PCK1
mmu04020:Calcium signaling pathway	GNAL, CD38, SLC8A1, CAMK4, DRD5, MYLK3, GRIN2D, PLCG2, ATP2A1, HTR4, CALM3, PPP3R2
mmu04921:Oxytocin signaling pathway	CD38, CAMK1G, CAMK4, MYLK3, CALM3, PPP3R2, ELK1, NFATC4, NFATC2, CAMKK1
mmu04922:Glucagon signaling pathway	CPT1C, CRTC2, SLC2A1, CALM3, PPP3R2, PPARGC1A, AKT2, PCK1
mmu04380:Osteoclast differentiation	PIRB, CTSK, FOSL2, CAMK4, PLCG2, NFKBIA, PPP3R2, NFATC2, AKT2
mmu00350:Tyrosine metabolism	ALDH1A3, ALDH3B3, HGD, TPO, TAT
mmu04931:Insulin resistance	CRTC2, PPP1R3C, SLC2A1, NFKBIA, PPARGC1A, STAT3, AKT2, PCK1
mmu04024:cAMP signaling pathway	AMH, CAMK4, SSTR1, DRD5, GRIN2D, HTR4, NFKBIA, CALM3, RAPGEF4, GRIN3A, AKT2
mmu05166:HTLV-I infection	CRTC2, WNT7B, WNT3, SLC2A1, NFKBIA, TRP53INP1, PPP3R2, ELK1, NFATC4, JAK3, NFATC2, H2-T3, AKT2
mmu04022:cGMP-PKG signaling pathway	SLC8A1, MYLK3, ATP2A1, CALM3, PPP3R2, NFATC4, ADRA2B, NFATC2, AKT2
Downregulated
Term	Genes
mmu01212:Fatty acid metabolism	ACSL1, ACADM, ELOVL5, ACADL, ACAA1B, HADHB
mmu04146:Peroxisome	ACSL1, PEX1, PEX19, PEX2, PEX26, ACAA1B, SLC27A2
mmu00140:Steroid hormone biosynthesis	CYP2C37, UGT1A9, CYP3A11, CYP3A41B, CYP21A1, CYP2D12, CYP2C29
mmu05204:Chemical carcinogenesis	CYP2C37, UGT1A9, CYP3A11, CYP3A41B, CYP2C29, GSTT2, ALDH3A1
mmu00071:Fatty acid degradation	ACSL1, ACADM, ACADL, ACAA1B, HADHB
mmu05213:Endometrial cancer	CCND1, ILK, MYC, AKT3, PIK3R1
mmu03320:PPAR signaling pathway	ACSL1, ACADM, ILK, ACADL, ACAA1B, SLC27A2
mmu04919:Thyroid hormone signaling pathway	BMP4, CCND1, PLCD3, SLCO1C1, MYC, AKT3, PIK3R1
mmu04350:TGF-beta signaling pathway	AMHR2, BMP4, LEFTY2, MYC, LEFTY1, RBX1
mmu05205:Proteoglycans in cancer	DROSHA, FZD8, CAV1, CCND1, CAMK2G, MYC, AKT3, PIK3R1, FZD7
