# Supplementary material for: Hepatocyte caveolin-1 modulates metabolic gene profiles and functions in non-alcoholic fatty liver disease
Source: Cell Death Dis. 2020 Feb 6;11(2):104. doi: 10.1038/s41419-020-2295-5 (PMC7005160; doi:10.1038/s41419-020-2295-5)
Supplement: Supplementary file 13 — Table S3 [file 41419_2020_2295_MOESM13_ESM.xlsx]

## Sheet: Sheet1
Table S3 . KEGG pathway annotation of genes deregulated in GloCAV1ko vs GloCAV1wt
Upregulated
Term	Genes
mmu01100:Metabolic pathways	EHHADH, PPCS, CYP2B23, NMRK1, PDHB, ST3GAL3, IDH3G, AGPS, MAT1A, CES1C, BPNT1, AMY1, ACAA2, CRLS1, CYP2C54, CYP3A13, SPTLC3, SUCLG1, CYP3A11, HAL, PNPLA2, CHPT1, NME7, CYP2C50, UGT1A10, BHMT, ABAT, PCCB, GATB, MDH1, AHCY, SRM, NAGS, PAFAH2, CYP2B9, GLUD1, ASL, G6PC3, ARG1, GALM, GMPPA, IDH2, GALC, PRPS1L3, DNMT3B, SPHK2, GUSB, MCAT, EPRS, CPS1, GART, NDUFV3, MLYCD, AGXT2, IDI2, FPGS, ACOX2, ACOX1…
mmu01130:Biosynthesis of antibiotics	CYP51, PYCRL, PAFAH2, EHHADH, ADH5, AASS, ASL, PDHB, ARG1, GALM, IDH3G, ATIC, IDH2, PRPS1L3, ZMPSTE24, BPNT1, NSDHL, ACAA2, SHMT1, SHMT2, SUCLG1, ICMT, PFKM, NME7, GART, CTH, IDI2, OAT, PCCB, MDH1
mmu01230:Biosynthesis of amino acids	SHMT1, PYCRL, SHMT2, NAGS, MAT2A, PFKM, CPS1, ASL, ARG1, CTH, IDH3G, MAT1A, IDH2, PRPS1L3, MAT2B
mmu00830:Retinol metabolism	CYP2C54, CYP3A13, CYP2S1, CYP3A11, CYP2B9, ADH5, CYP2B23, UGT1A1, CYP2C50, UGT1A10, UGT1A9, UGT1A6B, ADH1, UGT1A6A, CYP4A31, CYP2A5
mmu00270:Cysteine and methionine metabolism	ADI1, CTH, AHCY, SRM, MAT2A, MAT1A, BHMT, MAT2B, DNMT3B, MDH1
mmu05204:Chemical carcinogenesis	CYP2C54, CYP3A13, CYP3A11, CYP2B9, NAT2, ADH5, CYP2B23, UGT1A1, CYP2C50, ARNT, UGT1A10, UGT1A9, UGT1A6B, ADH1, UGT1A6A, SULT1A1
mmu04610:Complement and coagulation cascades	F11, F12, C1QB, CD55, KNG2, C4B, MASP2, SERPINA1C, F7, CFI, C1S1, CPB2, PROS1, PLG
mmu00983:Drug metabolism - other enzymes	UGT1A10, UGT1A9, UMPS, UGT1A6B, UGT1A6A, GUSB, NAT2, UPP2, UCK1, UGT1A1, CES1C
mmu04146:Peroxisome	ACOX2, ACOX1, HACL1, PAOX, AGPS, NUDT12, MLYCD, EHHADH, PXMP4, DECR2, IDH2, MPV17, ACSL4, PEX7
mmu03040:Spliceosome	SRSF10, CWC15, U2SURP, TRA2A, DDX5, HNRNPA1, HNRNPU, SRSF5, HNRNPK, SRSF6, PCBP1, PRPF8, USP39, DHX15, SNRPA, SLU7, HNRNPC, HSPA8, TXNL4A
mmu00860:Porphyrin and chlorophyll metabolism	UGT1A10, UGT1A9, UGT1A6B, UGT1A6A, GUSB, UROS, EPRS, CP, UGT1A1
mmu04141:Protein processing in endoplasmic reticulum	HSP90AB1, GANAB, UBE2J2, CALR, MARCH6, EDEM2, CAPN2, EDEM1, BCAP31, STT3B, UBE2E3, MAP3K5, ATXN3, UBE2D3, XBP1, BAG2, HSPA4L, MAPK9, NFE2L2, SAR1B, SAR1A, HSPA8
mmu05150:Staphylococcus aureus infection	C1QB, FCGR2B, C4B, MASP2, H2-AB1, CFI, H2-DMA, C1S1, PLG, FCGR3
mmu00140:Steroid hormone biosynthesis	CYP2C54, CYP3A13, CYP3A11, CYP2B9, COMT, CYP2B23, UGT1A1, CYP2C50, UGT1A10, UGT1A9, UGT1A6B, UGT1A6A, CYP2D26, SRD5A1
mmu00220:Arginine biosynthesis	ARG1, NAGS, GLUD1, NOS3, CPS1, ASL
mmu00670:One carbon pool by folate	SHMT1, TYMS, SHMT2, ATIC, MTFMT, GART
mmu05168:Herpes simplex infection	H2-D1, NFKB1, CD74, FOS, TNFRSF1A, HNRNPK, H2-T10, FAS, IFNGR2, LTA, H2-AB1, ARNTL, TAB1, H2-Q8, IRF9, PPP1CA, SRSF5, SRSF6, IKBKG, MAPK9, H2-T23, H2-DMA, IKBKB, IFNA15, CLOCK
mmu05142:Chagas disease (American trypanosomiasis)	TGFBR2, NFKB1, CALR, TNFRSF1A, C1QB, FOS, MAPK12, PPP2CB, IKBKG, MAPK9, GNAS, FAS, IKBKB, PPP2R2C, IFNGR2
mmu04380:Osteoclast differentiation	TGFBR2, NFKB1, TAB1, FCGR3, IRF9, TNFRSF1A, FOS, MAPK12, CAMK4, FCGR2B, PIRA6, SQSTM1, IKBKG, RAC1, MAPK9, IKBKB, IFNGR2
mmu01200:Carbon metabolism	SHMT1, SHMT2, ACADS, SUCLG1, GLUD1, EHHADH, ADH5, ESD, PFKM, CPS1, PDHB, IDH3G, IDH2, PRPS1L3, PCCB, MDH1
Downregulated genes
Term	Genes
mmu01100:Metabolic pathways	IMPAD1, ALAD, GNPDA1, COX5B, UQCR10, PGP, UQCR11, SCLY, CES1E, SGPL1, PDXK, CYP1A2, NME7, NME4, CYP2B19, ALDOA, EXTL3, TALDO1, SRM, COX7B, EXTL1, PPCDC, CMPK1, TK2, CYP4A12B, CSAD, GMPPA, COX6B1, PCYT1A, LIPT1, GAD1, MOCS1, B4GALT3, AK2, TKT, AK7, MMAB, NDUFV3, GGT6, UGT2B36, DHFR, NDUFV1, DNMT1, ALG11, GUK1, ETNPPL, SGSH, ATP5E, NDST1, ALG2, ANPEP, NDUFS7, NDUFS6, CRYL1, ST6GALNAC4, NDUFS4, PIGF…
mmu05010:Alzheimer's disease	BID, ATP5E, NDUFA2, COX7A2, NDUFA3, NDUFB10, NDUFB8, COX7B, NDUFC2, FADD, NDUFC1, COX5B, ITPR1, NDUFS7, NCSTN, NDUFV3, NDUFS6, UQCR10, UQCR11, NDUFS4, CASP7, NDUFV1, MAPK3, COX6B1, PPP3CA
mmu04932:Non-alcoholic fatty liver disease (NAFLD)	BID, NDUFA2, NDUFB10, NDUFA3, COX7A2, PIK3CB, NDUFB8, COX7B, NDUFC2, MLXIPL, NDUFC1, COX5B, NDUFS7, NDUFV3, NDUFS6, UQCR10, UQCR11, NDUFS4, CASP7, NDUFV1, COX6B1, MAPK8, AKT3
mmu05016:Huntington's disease	ATP5E, POLR2L, NDUFB8, COX7B, TBP, DNAH1, COX5B, NDUFS7, NDUFS6, AP2B1, BDNF, UQCR10, NDUFS4, UQCR11, COX6B1, HAP1, TRP53, NDUFA2, NDUFB10, COX7A2, NDUFA3, NDUFC2, NDUFC1, PPARGC1A, ITPR1, NDUFV3, NDUFV1
mmu05012:Parkinson's disease	ATP5E, NDUFA2, NDUFB10, NDUFA3, COX7A2, NDUFB8, COX7B, NDUFC2, NDUFC1, COX5B, PARK7, NDUFS7, NDUFV3, NDUFS6, UQCR10, UQCR11, NDUFS4, HTRA2, UBA1, NDUFV1, COX6B1, PRKACA
mmu00190:Oxidative phosphorylation	TCIRG1, ATP5E, NDUFA2, NDUFB10, NDUFA3, COX7A2, ATP4B, NDUFB8, COX7B, NDUFC2, NDUFC1, COX5B, NDUFV3, NDUFS7, NDUFS6, UQCR10, UQCR11, NDUFS4, NDUFV1, COX6B1
mmu05161:Hepatitis B	TRP53, E2F2, E2F3, PIK3CB, DDB1, STAT5A, NFKBIA, FADD, STAT1, PTEN, CDK2, STAT6, CCND1, KRAS, MAPK3, TICAM2, MAPK8, NFATC3, AKT3, NFATC1
mmu04620:Toll-like receptor signaling pathway	IRAK1, TOLLIP, PIK3CB, CXCL9, NFKBIA, FADD, TLR5, STAT1, CCL4, MAPK3, TICAM2, MAPK8, MAP2K7, AKT3, TRAF3
mmu03050:Proteasome	PSMB10, PSMB7, PSMD13, PSMB1, PSME1, PSMC4, PSME3, PSMD7, PSMB9
mmu05200:Pathways in cancer	FGFR2, GNA13, BID, E2F2, E2F3, GNA11, STAT5A, ADCY6, EGLN3, FOXO1, NFKBIA, CDH1, GNG12, NFKB2, PTEN, ITGB1, SUFU, RBX1, TPM3, GNG8, KRAS, RASGRP4, RASGRP2, PRKACA, AKT3, TRAF3, AXIN1, TRP53, ARHGEF1, PIK3CB, FADD, STAT1, APPL1, STK4, CDK2, RASSF5, CCND1, GNB2, MAPK3, TCEB2, MAPK8
mmu05223:Non-small cell lung cancer	TRP53, E2F2, RASSF5, CCND1, E2F3, KRAS, PIK3CB, MAPK3, STK4, AKT3
mmu05215:Prostate cancer	FGFR2, TRP53, E2F2, E2F3, PIK3CB, FOXO1, NFKBIA, PTEN, CDK2, CCND1, KRAS, MAPK3, AKT3
mmu04120:Ubiquitin mediated proteolysis	ANAPC5, UBE3B, ANAPC13, DDB1, BTRC, UBE4B, CDC34, UBE3C, UBE2C, UBE2Q1, RBX1, PRPF19, MGRN1, UBA1, UBE2M, TCEB2, RHOBTB1, SMURF1
mmu04662:B cell receptor signaling pathway	KRAS, VAV3, INPPL1, PIK3CB, MAPK3, NFKBIA, PPP3CA, VAV1, NFATC3, AKT3, NFATC1
mmu05213:Endometrial cancer	TRP53, CCND1, KRAS, PIK3CB, MAPK3, CDH1, PTEN, AKT3, AXIN1
mmu05220:Chronic myeloid leukemia	TRP53, E2F2, CCND1, E2F3, KRAS, PIK3CB, STAT5A, MAPK3, NFKBIA, AKT3, PTPN11
mmu05162:Measles	TRP53, IRAK1, PIK3CB, STAT5A, NFKBIA, IL13, STAT1, CDK2, CSNK2A2, PRKCQ, CCND1, CSNK2A1, EIF3H, OAS1A, EIF2AK2, AKT3, ADAR
mmu05203:Viral carcinogenesis	USP7, TRP53, HIST4H4, LTBR, PIK3CB, DDB1, STAT5A, UBR4, NFKBIA, ACTN1, TBP, NFKB2, PXN, CDK2, GTF2E1, YWHAG, CCND1, KRAS, MAPK3, PRKACA, HIST1H4D, EIF2AK2, HIST1H4J, CHD4, TRAF3
mmu05212:Pancreatic cancer	TRP53, E2F2, CCND1, E2F3, KRAS, PIK3CB, MAPK3, MAPK8, STAT1, AKT3
mmu04070:Phosphatidylinositol signaling system	IMPAD1, DGKQ, INPP5J, INPPL1, PIK3CB, PI4KA, PPIP5K1, IPPK, IP6K1, PTEN, ITPR1, INPP5A, IP6K2
