# Supplementary material for: Hepatocyte caveolin-1 modulates metabolic gene profiles and functions in non-alcoholic fatty liver disease
Source: Cell Death Dis. 2020 Feb 6;11(2):104. doi: 10.1038/s41419-020-2295-5 (PMC7005160; doi:10.1038/s41419-020-2295-5)
Supplement: Supplementary file 14 — Table S4 [file 41419_2020_2295_MOESM14_ESM.xlsx]

## Sheet: Sheet1
Table S4. Top 100 up- or downregulated genes by MCD diet in HepCAV1wt male mice
upregulated genes					downregulated genes
GeneSymbol	GeneName	p-Value	Z-Score		GeneSymbol	GeneName	p-Value	Z-Score
Fmo3	flavin containing monooxygenase 3	1.72796e-12	10.446		Serpina4-ps1	serine (or cysteine) peptidase inhibitor, clade A, member 4, pseudogene 1	1.04641e-06	-7.49528
Cyp2b9	cytochrome P450, family 2, subfamily b, polypeptide 9	6.84888e-13	10.1621		Serpina1e	serine (or cysteine) peptidase inhibitor, clade A, member 1E	7.20941e-05	-6.98792
Sult1e1	sulfotransferase family 1E, member 1	4.41483e-09	7.76419		Hsd3b5	hydroxy-delta-5-steroid dehydrogenase, 3 beta- and steroid delta-isomerase 5	7.21175e-07	-6.37909
Cyp4a14	cytochrome P450, family 4, subfamily a, polypeptide 14	1.49673e-05	6.8513		Moxd1	monooxygenase, DBH-like 1	7.59611e-10	-6.16297
Mmp12	matrix metallopeptidase 12	6.68592e-05	5.98307		Mup21	major urinary protein 21	2.40203e-06	-5.29678
Cyp4a31	cytochrome P450, family 4, subfamily a, polypeptide 31	0.000152211	5.41147		Scd1	stearoyl-Coenzyme A desaturase 1	3.0704e-06	-4.64219
Sprr1a	small proline-rich protein 1A	0.00121728	5.27422		Cyp4a12a	cytochrome P450, family 4, subfamily a, polypeptide 12a	1.22737e-05	-4.43393
Atp6v0d2	ATPase, H+ transporting, lysosomal V0 subunit D2	2.03115e-09	5.04542		Gm4450	predicted gene 4450	5.08417e-07	-4.39337
Slc16a5	solute carrier family 16 (monocarboxylic acid transporters), member 5	8.41625e-10	4.60612		Elovl3	elongation of very long chain fatty acids (FEN1/Elo2, SUR4/Elo3, yeast)-like 3	9.40189e-06	-4.07481
Cyp2a4	cytochrome P450, family 2, subfamily a, polypeptide 4	1.6359e-09	4.51838		Ugt2b38	UDP glucuronosyltransferase 2 family, polypeptide B38	4.86333e-05	-3.99259
Igfbp1	insulin-like growth factor binding protein 1	0.00010745	4.4638		Ces3b	carboxylesterase 3B	4.0115e-08	-3.80098
Gm11695	predicted gene 11695	7.65782e-05	4.44925		C4a	complement component 4A (Rodgers blood group)	8.30589e-09	-3.76283
Lcn2	lipocalin 2	0.00711233	4.39265		Susd4	sushi domain containing 4	8.09294e-09	-3.51971
Fgf21	fibroblast growth factor 21	2.10403e-05	4.27364		Slc22a30	solute carrier family 22, member 30	0.000172176	-3.46118
Slc22a27	solute carrier family 22, member 27	2.2353e-06	4.1651		C6	complement component 6	1.19245e-09	-3.39181
Cyp2c38	cytochrome P450, family 2, subfamily c, polypeptide 38	5.82874e-06	3.8298		Scnn1a	sodium channel, nonvoltage-gated 1 alpha	9.48879e-09	-3.37849
Gpnmb	glycoprotein (transmembrane) nmb	0.012615	3.7022		Cyp4a12b	cytochrome P450, family 4, subfamily a, polypeptide 12B	0.000348566	-3.37666
Cyp39a1	cytochrome P450, family 39, subfamily a, polypeptide 1	1.55845e-08	3.67706		Adgrf1	adhesion G protein-coupled receptor F1	0.00117358	-3.28943
Ccnd1	cyclin D1	4.26205e-08	3.58202		Slc22a28	solute carrier family 22, member 28	4.73711e-05	-3.19829
Angptl8	angiopoietin-like 8	1.1667e-05	3.56675		Cyp7b1	cytochrome P450, family 7, subfamily b, polypeptide 1	1.10317e-06	-3.14582
Cidec	cell death-inducing DFFA-like effector c	2.3445e-05	3.53212		Slc22a7	solute carrier family 22 (organic anion transporter), member 7	5.83198e-08	-3.10544
Cyp2b13	cytochrome P450, family 2, subfamily b, polypeptide 13	2.57163e-07	3.52821		Cyp2u1	cytochrome P450, family 2, subfamily u, polypeptide 1	2.7058e-07	-3.04452
Gstm3	glutathione S-transferase, mu 3	1.05253e-07	3.49611		Adh6-ps1	alcohol dehydrogenase 6 (class V), pseudogene 1	0.0358954	-2.98785
Gpat3	glycerol-3-phosphate acyltransferase 3	1.63009e-07	3.48366		Selenbp2	selenium binding protein 2	0.000191749	-2.96495
Cyp2c39	cytochrome P450, family 2, subfamily c, polypeptide 39	5.78968e-09	3.46171		Onecut1	one cut domain, family member 1	0.000806886	-2.94584
Pdk4	pyruvate dehydrogenase kinase, isoenzyme 4	2.55698e-05	3.44177		Gm16551	predicted gene 16551	9.86663e-07	-2.91002
Acnat2	acyl-coenzyme A amino acid N-acyltransferase 2	6.51888e-06	3.36773		Mup9	major urinary protein 9	0.000578149	-2.90746
Nupr1	nuclear protein transcription regulator 1	0.00599569	3.34898		Gm38678	predicted gene, 38678	4.52193e-05	-2.8098
Cyp17a1	cytochrome P450, family 17, subfamily a, polypeptide 1	6.93395e-05	3.33553		Mup12	major urinary protein 12	6.41883e-06	-2.73908
Ly6d	lymphocyte antigen 6 complex, locus D	0.00587221	3.3125		Mir1948	microRNA 1948	0.000782603	-2.67888
Nipal1	NIPA-like domain containing 1	1.65207e-08	3.25838		Cyp2c54	cytochrome P450, family 2, subfamily c, polypeptide 54	8.76361e-05	-2.63657
Tubb2a	tubulin, beta 2A class IIA	1.08227e-06	3.24052		Ces2b	carboxyesterase 2B	0.0225693	-2.59998
Abcb1a	ATP-binding cassette, sub-family B (MDR/TAP), member 1A	1.38123e-06	3.19782		Nudt7	nudix (nucleoside diphosphate linked moiety X)-type motif 7	1.05578e-07	-2.5819
Acot3	acyl-CoA thioesterase 3	8.13636e-06	3.13983		Hsd3b2	hydroxy-delta-5-steroid dehydrogenase, 3 beta- and steroid delta-isomerase 2	7.65336e-05	-2.52322
Anxa2	annexin A2	3.11654e-05	3.08898		Foxq1	forkhead box Q1	0.000146507	-2.51172
Orm2	orosomucoid 2	0.0371326	3.05289		Cyp2d37-ps	cytochrome P450, family 2, subfamily d, polypeptide 37, pseudogene	0.00599117	-2.40205
Ifi27l2b	interferon, alpha-inducible protein 27 like 2B	5.66121e-06	3.02048		Car1	carbonic anhydrase 1	1.42939e-05	-2.38074
Slc22a26	solute carrier family 22 (organic cation transporter), member 26	0.00105215	2.98926		Trhde	TRH-degrading enzyme	1.5565e-06	-2.33728
Car2	carbonic anhydrase 2	6.17719e-07	2.84301		Dpys	dihydropyrimidinase	0.000187212	-2.31462
Acot2	acyl-CoA thioesterase 2	1.61362e-06	2.79218		Grem2	gremlin 2, DAN family BMP antagonist	5.55601e-08	-2.26379
Gm7334	B-cell translocation gene 3 pseudogene	9.39865e-06	2.78592		C8a	complement component 8, alpha polypeptide	3.03256e-07	-2.24997
Abcd2	ATP-binding cassette, sub-family D (ALD), member 2	7.21232e-05	2.77897		Cyp2c40	cytochrome P450, family 2, subfamily c, polypeptide 40	0.000912249	-2.22141
Cd36	CD36 molecule	4.9627e-07	2.76793		Gm11963	predicted gene 11963	9.26762e-07	-2.21462
Ect2	ect2 oncogene	1.55107e-05	2.75891		Gbp11	guanylate binding protein 11	0.011263	-2.19193
Mgst3	microsomal glutathione S-transferase 3	2.66615e-08	2.72353		Serpina12	serine (or cysteine) peptidase inhibitor, clade A (alpha-1 antiproteinase, antitrypsin), member 12	9.7659e-05	-2.17197
Mfsd2a	major facilitator superfamily domain containing 2A	0.000243963	2.6995		Snord37	small nucleolar RNA, C/D box 37	1.54395e-06	-2.16764
Clec7a	C-type lectin domain family 7, member a	0.000778806	2.65283		Keg1	kidney expressed gene 1	4.28428e-05	-2.14601
Mcm6	minichromosome maintenance complex component 6	2.53122e-05	2.61191		Nlrp6	NLR family, pyrin domain containing 6	6.83919e-05	-2.13006
Nrg1	neuregulin 1	0.000343598	2.57503		Arid5b	AT rich interactive domain 5B (MRF1-like)	7.28541e-07	-2.10018
Slco1a4	solute carrier organic anion transporter family, member 1a4	7.59769e-06	2.53428		C8b	complement component 8, beta polypeptide	2.81129e-06	-2.09296
Mtmr11	myotubularin related protein 11	0.00161405	2.51596		Lrit2	leucine-rich repeat, immunoglobulin-like and transmembrane domains 2	9.08903e-06	-2.07387
Slc51b	solute carrier family 51, beta subunit	1.60903e-05	2.42353		Ces1e	carboxylesterase 1E	0.000870975	-2.06283
Asns	asparagine synthetase	6.9482e-05	2.38661		Phlda1	pleckstrin homology like domain, family A, member 1	0.00182871	-2.0319
Cyp4a10	cytochrome P450, family 4, subfamily a, polypeptide 10	0.0184924	2.3658		Inca1	inhibitor of CDK, cyclin A1 interacting protein 1	6.49349e-05	-2.02661
Cyp26a1	cytochrome P450, family 26, subfamily a, polypeptide 1	0.00123894	2.35034		Ces1f	carboxylesterase 1F	0.000500913	-2.02068
D17H6S56E-5	DNA segment, Chr 17, human D6S56E 5	0.000419117	2.30892		Nrep	neuronal regeneration related protein	1.74004e-05	-2.019
Atf3	activating transcription factor 3	2.48542e-05	2.30704		Cish	cytokine inducible SH2-containing protein	0.000460606	-2.00705
Gadd45b	growth arrest and DNA-damage-inducible 45 beta	9.9455e-06	2.28458		Cyp4a32	cytochrome P450, family 4, subfamily a, polypeptide 32	0.0172829	-2.00504
Fmo2	flavin containing monooxygenase 2	1.86987e-06	2.20012		Cyp2c67	cytochrome P450, family 2, subfamily c, polypeptide 67	1.43344e-06	-2.00479
Gm35498	predicted gene, 35498	0.0459963	2.1857		Pipox	pipecolic acid oxidase	6.80375e-06	-1.98094
Uap1l1	UDP-N-acteylglucosamine pyrophosphorylase 1-like 1	2.90083e-06	2.18008		Cyp2d9	cytochrome P450, family 2, subfamily d, polypeptide 9	0.000414045	-1.97618
Nqo1	NAD(P)H dehydrogenase, quinone 1	2.52118e-06	2.15617		Ces4a	carboxylesterase 4A	1.1065e-06	-1.96621
Hells	helicase, lymphoid specific	4.60742e-05	2.14811		Ugt2a3	UDP glucuronosyltransferase 2 family, polypeptide A3	1.46939e-05	-1.95731
Smpd3	sphingomyelin phosphodiesterase 3, neutral	1.19416e-05	2.14229		Lrit1	leucine-rich repeat, immunoglobulin-like and transmembrane domains 1	5.74316e-09	-1.9436
Lepr	leptin receptor	0.0116599	2.139		Snord45b	small nucleolar RNA, C/D box 45B	0.0144881	-1.93877
Ildr2	immunoglobulin-like domain containing receptor 2	0.00129449	2.08387		Slc15a5	solute carrier family 15, member 5	0.000217247	-1.90101
Cyp2c55	cytochrome P450, family 2, subfamily c, polypeptide 55	0.00416993	2.0727		Neb	nebulin	0.00252642	-1.89481
Osgin1	oxidative stress induced growth inhibitor 1	9.37452e-06	2.07172		Gm26608	predicted gene, 26608	0.00423584	-1.89256
Cd63	CD63 antigen	9.42962e-05	2.07066		Gm5965	predicted gene 5965	4.23533e-05	-1.89066
Mat2a	methionine adenosyltransferase II, alpha	9.59215e-07	2.06221		Hhex	hematopoietically expressed homeobox	0.000943832	-1.8324
Osbpl3	oxysterol binding protein-like 3	0.00257846	2.05953		Gm14403	predicted gene 14403	0.0311298	-1.82654
Id1	inhibitor of DNA binding 1	0.000338405	2.04283		Srd5a1	steroid 5 alpha-reductase 1	7.67078e-05	-1.82582
Lilrb4a	leukocyte immunoglobulin-like receptor, subfamily B, member 4A	0.00926196	2.03815		Zcchc24	zinc finger, CCHC domain containing 24	0.000378824	-1.7972
Gm10639	predicted gene 10639	6.36617e-06	2.0199		Slc17a3	solute carrier family 17 (sodium phosphate), member 3	5.38125e-05	-1.78617
Slc16a7	solute carrier family 16 (monocarboxylic acid transporters), member 7	1.12867e-08	1.99703		Ttc39c	tetratricopeptide repeat domain 39C	2.64261e-06	-1.77611
Map3k13	mitogen-activated protein kinase kinase kinase 13	0.000193658	1.98433		Lifr	leukemia inhibitory factor receptor	3.10494e-05	-1.76815
Lgals1	lectin, galactose binding, soluble 1	5.61845e-05	1.97723		Serpine2	serine (or cysteine) peptidase inhibitor, clade E, member 2	0.000487671	-1.75293
Ttc39aos1	Ttc39a opposite strand RNA 1	0.00687974	1.96979		Cmah	cytidine monophospho-N-acetylneuraminic acid hydroxylase	9.00306e-06	-1.74338
Krt8	keratin 8	0.00019499	1.9697		Mup3	major urinary protein 3	7.01642e-06	-1.7417
Top2a	topoisomerase (DNA) II alpha	6.41326e-05	1.94535		Ass1	argininosuccinate synthetase 1	0.0285777	-1.73658
Gstm2	glutathione S-transferase, mu 2	4.61579e-09	1.93925		Sult2a8	sulfotransferase family 2A, dehydroepiandrosterone (DHEA)-preferring, member 8	4.97619e-05	-1.73313
Gm39079	predicted gene, 39079	4.85789e-05	1.93758		Sult5a1	sulfotransferase family 5A, member 1	0.00518871	-1.72832
Trim24	tripartite motif-containing 24	7.12153e-08	1.93333		Nox4	NADPH oxidase 4	0.00167611	-1.71637
Mcm4	minichromosome maintenance complex component 4	0.000304958	1.92751		Ces2a	carboxylesterase 2A	0.00025566	-1.71575
Hmgcr	3-hydroxy-3-methylglutaryl-Coenzyme A reductase	0.00262584	1.92746		Evi2b	ecotropic viral integration site 2b	0.0191703	-1.71529
Itgax	integrin alpha X	0.00608798	1.92293		Aadat	aminoadipate aminotransferase	1.0587e-05	-1.71274
Mcm5	minichromosome maintenance complex component 5	3.63114e-05	1.91642		Ccl25	chemokine (C-C motif) ligand 25	1.44631e-07	-1.69322
Hmgcs1	3-hydroxy-3-methylglutaryl-Coenzyme A synthase 1	0.00652418	1.87996		Terc	telomerase RNA component	0.00377139	-1.67914
Spink1	serine peptidase inhibitor, Kazal type 1	0.000721578	1.87838		Rsrp1	arginine/serine rich protein 1	0.00146889	-1.6772
Mmp13	matrix metallopeptidase 13	0.016566	1.86646		Snord90	small nucleolar RNA, C/D box 90	5.24055e-05	-1.66102
Haus8	4HAUS augmin-like complex, subunit 8	0.0128054	1.86624		Gm26843	predicted gene, 26843	0.00665763	-1.66078
Lgals3	lectin, galactose binding, soluble 3	0.000932768	1.86248		Afmid	arylformamidase	0.00998502	-1.65933
Ccna2	cyclin A2	1.88673e-05	1.85063		Mfsd4b1	major facilitator superfamily domain containing 4B1	8.8297e-05	-1.64173
Aqp4	aquaporin 4	6.79958e-05	1.84387		Obp2a	odorant binding protein 2A	0.00029935	-1.63933
Tmprss2	transmembrane protease, serine 2	0.000168439	1.82628		Pcdha5	protocadherin alpha 5	0.0109541	-1.61897
Apoa4	apolipoprotein A-IV	4.11872e-05	1.82611		Gsdmcl2	gasdermin C-like 2	0.0010726	-1.6078
Abcc4	ATP-binding cassette, sub-family C (CFTR/MRP), member 4	6.31754e-05	1.80392		Aox3	aldehyde oxidase 3	0.000184098	-1.60591
Tfrc	transferrin receptor	0.00526272	1.80318		Lrp2bp	Lrp2 binding protein	0.000514178	-1.60454
Mthfd1l	methylenetetrahydrofolate dehydrogenase (NADP+ dependent) 1-like	3.78138e-05	1.79963		Snord66	small nucleolar RNA, C/D box 66	0.000201712	-1.58396
Cdkn1a	cyclin-dependent kinase inhibitor 1A (P21)	0.000921368	1.79761		Hao1	hydroxyacid oxidase 1, liver	5.60585e-07	-1.58273
