# Supplementary material for: Hepatocyte caveolin-1 modulates metabolic gene profiles and functions in non-alcoholic fatty liver disease
Source: Cell Death Dis. 2020 Feb 6;11(2):104. doi: 10.1038/s41419-020-2295-5 (PMC7005160; doi:10.1038/s41419-020-2295-5)
Supplement: Supplementary file 15 — Table S5 [file 41419_2020_2295_MOESM15_ESM.xlsx]

## Sheet: Sheet1
Table S5. KEGG pathway annotation of genes deregulated by MCD diet in HepCAV1wt male mice
Upregulated
Term	Genes
mmu04142:Lysosome	GNPTG, AP1M1, AP1B1, LGMN, HEXA, HEXB, CTSA, CLTC, ATP6V0B, SLC11A2, SLC11A1, CD68, LAPTM5, AP1S2, GALNS, ATP6V0D1, ATP6V0D2, GBA, CLN3, CTSZ, LIPA, PSAP, GUSB, CTSS, NAPSA, CD63, LAMP1, CTSL, CTSK, NPC2, CTSJ, ARSA, SMPD1, ATP6V0A1, CTSD, CTSB, CLN5
mmu03030:DNA replication	LIG1, POLE, POLA1, MCM2, MCM3, MCM4, RNASEH2B, MCM5, MCM6, RPA1, PRIM1, POLD3, MCM7, POLE3, RFC2, POLD2, PCNA, FEN1
mmu01100:Metabolic pathways	LDHB, CDIPT, IMPAD1, ALAD, GNPDA2, B3GALT6, CTPS, HMGCR, NT5C3B, EHHADH, PGD, PGAM1, PI4K2B, SGMS1, OGDH, PNP, MTHFD1L, FDFT1, PRIM1, NANS, TRAK2, MAT1A, NT5C2, SPR, PLD3, CRLS1, CYP2C55, SPTLC2, CYP3A11, POLE, DPAGT1, CYP26A1, CYP2B13, PNPLA2, TAT, GLCE, NME6, MGAT3, PLCE1, GLUL, RFK, PGM1, ADSL, MVK, KDSR, GULO, MDH2, XDH, GCLC, MVD, CYP2B9, HMGCS1, CERS6, CERS5, CTPS2, ATP6V1B2, ATP6V0B, TPI1,…
mmu04145:Phagosome	DYNC1LI1, RAB7B, STX7, C3, TUBB2A, TLR2, H2-D1, ITGB5, ITGB2, ATP6V1B2, ATP6V0B, ATP6V0E, TUBB5, TUBB6, ATP6V0D1, ATP6V0D2, THBS3, SEC61A1, TUBB4B, H2-Q2, H2-M2, FCGR4, H2-AB1, CTSS, FCGR1, H2-DMB2, FCGR3, CTSL, LAMP1, ATP6V1A, CYBA, TUBA8, ATP6V0E2, CD36, TFRC, ATP6V1E1, H2-EB1, ATP6V0A1, CLEC7A, CD14, DYNC1I2
mmu04110:Cell cycle	E2F1, DBF4, TGFB3, TTK, CHEK1, CDC45, MCM7, CDKN2C, BUB1, CCNA2, ORC1, TFDP1, TRP53, CDC6, CDK1, ANAPC5, RBL1, SMAD2, CDK6, MCM2, MCM3, MCM4, MCM5, CDC25A, MCM6, CDKN1A, CCND1, MAD2L1, CCNB2, PLK1, PCNA, BUB1B, GADD45B
mmu00480:Glutathione metabolism	GSTA4, GCLC, GGCT, PGD, GSTT3, GSTM5, GSTM1, MGST3, GSS, GSTM2, GGT5, GSTM3, GGT6, GSTM4, GPX3, RRM1, IDH2, MGST2
mmu01130:Biosynthesis of antibiotics	LDHB, MVD, HMGCR, EHHADH, PGD, HMGCS1, PGAM1, HK2, LSS, RCE1, OGDH, GPI1, ALDH3A2, FDFT1, PKM, TPI1, AKR1A1, ENO2, IDH2, HSD17B7, MSMO1, ACO2, PFKL, BCKDHB, FDPS, PFKP, UAP1L1, PCK2, AK7, TAT, IDH3A, NME6, PGM3, SQLE, ALDH1B1, PGM1, PLA2G7, ADSL, MVK, PSAT1, IDI1, OAT, MDH2
mmu05323:Rheumatoid arthritis	ICAM1, CCL3, CCL2, TGFB3, TLR2, ITGB2, H2-AB1, ATP6V1B2, CCL5, ATP6V0B, H2-DMB2, CTSL, ATP6V1A, ATP6V0E, CTSK, ATP6V0E2, JUN, ATP6V1E1, H2-EB1, ATP6V0A1, ATP6V0D1, ATP6V0D2
mmu05152:Tuberculosis	C3, TLR1, TGFB3, TLR2, ITGB2, CD74, ATP6V0B, TLR9, TNFRSF1A, VDR, ITGAX, IL10RB, BCL2, FCER1G, ATP6V0D1, ATP6V0D2, IFNGR1, HSPA9, SYK, BCL10, FCGR4, H2-AB1, CTSS, MAPK10, FCGR1, H2-DMB2, FCGR3, LSP1, LAMP1, H2-EB1, MAPK3, CALM3, ATP6V0A1, CTSD, APAF1, CLEC7A, CD14
mmu00830:Retinol metabolism	CYP2C55, CYP2B9, CYP3A11, DHRS9, CYP2B13, CYP26A1, RDH9, ALDH1A1, CYP4A10, RDH11, DGAT1, LRAT, UGT2B34, ADH1, CYP3A41B, CYP4A31, BCO1, ALDH1A7, CYP2C38, CYP4A14, CYP2C39, CYP3A44, CYP2A4
Downregulated
Term	Genes
mmu04610:Complement and coagulation cascades	MBL1, F11, MBL2, C9, MASP1, C4B, MASP2, C6, SERPING1, SERPINA1E, F7, PLG, C8G, PROC, F13B, C8A, C8B, FGG, FGA, KLKB1, SERPINA1C, CFH, C2, CPB2
mmu00983:Drug metabolism - other enzymes	UPB1, NAT1, UGT2B1, DPYS, TK1, UGT2B38, UGT1A9, UGT2B36, UGT2B5, CES2A, CES2B, UCKL1, CES1E, UGT2A3
mmu04146:Peroxisome	AMACR, EPHX2, PEX6, PEX3, PHYH, PEX11G, PIPOX, ACOX3, HAO1, PECR, BAAT, ACSL1, MLYCD, MPV17L, PEX26, NUDT7, SLC27A2, SCP2
mmu01100:Metabolic pathways	HIBADH, FAH, RGN, CES1E, AADAT, ALDH6A1, CYP2C54, SLC33A1, PIGYL, NME7, NME3, ABAT, EXT1, PCCB, PCCA, ACADSB, AHCY, ASS1, ENPP3, CYP2C40, KMO, RRM2B, EXTL2, ADA, TK1, CYP4A12B, THTPA, GALM, CYP4A12A, IVD, DNMT3B, ADSSL1, UPB1, EPHX2, GALT, UGT2B38, NDUFV3, RPE, UGT2B36, BAAT, MLYCD, PRODH2, AHCYL2, TM7SF2, CYP2J5, KYNU, IMPA1, CYP2J9, NDST2, AMT, SAT2, QARS, PIP5K1A, AFMID, ASAH2, AUH, GLB1, ACOX…
mmu00280:Valine, leucine and isoleucine degradation	ALDH6A1, ACADSB, ACSF3, HIBADH, AUH, DBT, MCCC2, ALDH7A1, IVD, AOX3, ABAT, ACAD8, PCCB, PCCA
mmu00140:Steroid hormone biosynthesis	CYP2D9, HSD3B2, CYP2C70, CYP2D10, CYP2C54, HSD17B2, CYP2D40, CYP2D11, HSD3B5, UGT2B1, CYP2C40, UGT2B38, CYP7B1, UGT1A9, UGT2B36, UGT2B5, SRD5A1, UGT2A3
mmu00980:Metabolism of xenobiotics by cytochrome P450	UGT2B38, UGT2B36, UGT1A9, CYP2F2, ADH4, UGT2B1, UGT2B5, AKR7A5, UGT2A3, GSTM6, DHDH, MGST1, GSTP1, ALDH3A1
mmu00830:Retinol metabolism	CYP2C70, CYP2C54, UGT2B1, CYP2C40, CYP4A12B, UGT2B38, UGT1A9, UGT2B36, CYP4A12A, CYP4A32, CYP4A30B, ADH4, UGT2B5, AOX3, UGT2A3, RETSAT
mmu00053:Ascorbate and aldarate metabolism	UGT2B38, UGT2B36, ALDH7A1, UGT1A9, UGT2B1, UGT2B5, RGN, UGT2A3
mmu05204:Chemical carcinogenesis	CYP2C70, CYP2C54, NAT1, UGT2B1, CYP2C40, GSTM6, ALDH3A1, UGT2B38, UGT1A9, UGT2B36, ADH4, UGT2B5, KYAT1, UGT2A3, GSTP1, MGST1
