# Supplementary material for: Hepatocyte caveolin-1 modulates metabolic gene profiles and functions in non-alcoholic fatty liver disease
Source: Cell Death Dis. 2020 Feb 6;11(2):104. doi: 10.1038/s41419-020-2295-5 (PMC7005160; doi:10.1038/s41419-020-2295-5)
Supplement: Supplementary file 16 — Table S6 [file 41419_2020_2295_MOESM16_ESM.xlsx]

## Sheet: Sheet1
Table S6. Top 100 up- or downregulated genes in males vs females in HepCAV1wt mice with control diet
upregulated genes					downregulated genes
GeneSymbol	GeneName	p-Value	Z-Score		GeneSymbol	GeneName	p-Value	Z-Score
Cyp4a12a	cytochrome P450, family 4, subfamily a, polypeptide 12a	1.17626e-09	7.70822		Cyp2b9	cytochrome P450, family 2, subfamily b, polypeptide 9	8.76495e-14	-10.2282
Hsd3b5	hydroxy-delta-5-steroid dehydrogenase, 3 beta- and steroid delta-isomerase 5	1.33255e-07	6.31836		Fmo3	flavin containing monooxygenase 3	2.47785e-12	-8.99121
Serpina4-ps1	serine (or cysteine) peptidase inhibitor, clade A, member 4, pseudogene 1	4.41394e-06	5.82622		Cyp2b13	cytochrome P450, family 2, subfamily b, polypeptide 13	7.48792e-14	-8.7416
Mup21	major urinary protein 21	1.1937e-07	5.80757		Sult2a2	sulfotransferase family 2A, dehydroepiandrosterone (DHEA)-preferring, member 2	4.55615e-11	-8.05915
Elovl3	elongation of very long chain fatty acids (FEN1/Elo2, SUR4/Elo3, yeast)-like 3	1.75504e-08	5.73017		Cyp3a16	cytochrome P450, family 3, subfamily a, polypeptide 16	1.60241e-09	-7.22969
Moxd1	monooxygenase, DBH-like 1	1.01472e-09	5.26606		Sult2a1	sulfotransferase family 2A, dehydroepiandrosterone (DHEA)-preferring, member 1	1.21733e-09	-7.20802
Eif2s3y	eukaryotic translation initiation factor 2, subunit 3, structural gene Y-linked	3.51964e-12	4.95659		Xist	inactive X specific transcripts	3.03595e-13	-7.15201
Ddx3y	DEAD (Asp-Glu-Ala-Asp) box polypeptide 3, Y-linked	4.52345e-12	4.83752		Slc22a26	solute carrier family 22 (organic cation transporter), member 26	2.64591e-08	-6.71358
Cyp2d9	cytochrome P450, family 2, subfamily d, polypeptide 9	3.62704e-09	4.38235		Sult3a1	sulfotransferase family 3A, member 1	3.60282e-08	-6.58499
C6	complement component 6	3.33337e-12	4.34116		A1bg	alpha-1-B glycoprotein	3.14474e-11	-6.45498
Gm4450	predicted gene 4450	9.96833e-08	4.31362		Slc22a27	solute carrier family 22, member 27	1.31587e-08	-5.43852
Uty	ubiquitously transcribed tetratricopeptide repeat gene, Y chromosome	7.90225e-11	4.18078		Cyp2c38	cytochrome P450, family 2, subfamily c, polypeptide 38	1.52384e-08	-5.36067
Ugt2b38	UDP glucuronosyltransferase 2 family, polypeptide B38	7.47614e-06	4.08733		Hao2	hydroxyacid oxidase 2	1.02865e-10	-4.99366
Cyp7b1	cytochrome P450, family 7, subfamily b, polypeptide 1	7.9129e-09	3.91527		Cyp4a14	cytochrome P450, family 4, subfamily a, polypeptide 14	0.000137674	-4.92039
Cyp4a12b	cytochrome P450, family 4, subfamily a, polypeptide 12B	3.27685e-05	3.6852		Hamp2	hepcidin antimicrobial peptide 2	2.06396e-05	-4.88725
Clec2h	C-type lectin domain family 2, member h	0.00197236	3.50248		Cyp17a1	cytochrome P450, family 17, subfamily a, polypeptide 1	7.39393e-07	-4.37077
Kdm5d	lysine (K)-specific demethylase 5D	5.81593e-10	3.36942		Cyp2c69	cytochrome P450, family 2, subfamily c, polypeptide 69	1.72078e-08	-4.33635
Serpina1e	serine (or cysteine) peptidase inhibitor, clade A, member 1E	0.010174	3.35863		Sult3a2	sulfotransferase family 3A, member 2	0.000923913	-4.2249
Adgrf1	adhesion G protein-coupled receptor F1	0.000376709	3.23997		Cyp2a4	cytochrome P450, family 2, subfamily a, polypeptide 4	7.65771e-10	-4.21769
Susd4	sushi domain containing 4	8.26319e-09	3.04673		Cyp3a44	cytochrome P450, family 3, subfamily a, polypeptide 44	4.38898e-07	-4.11169
Gstp1	glutathione S-transferase, pi 1	9.00131e-09	3.024		Acot3	acyl-CoA thioesterase 3	6.27288e-08	-4.09242
Selenbp2	selenium binding protein 2	4.56842e-05	2.94455		9030619P08Rik	lymphocyte antigen 6 complex pseudogene	7.9077e-10	-4.04295
Gstp-ps	glutathione S-transferase, pi, pseudogene	1.47735e-10	2.84979		Nipal1	NIPA-like domain containing 1	5.12994e-10	-3.69185
C4a	complement component 4A (Rodgers blood group)	6.89905e-08	2.80719		Atp6v0d2	ATPase, H+ transporting, lysosomal V0 subunit D2	3.59973e-08	-3.64293
Serpina12	serine (or cysteine) peptidase inhibitor, clade A (alpha-1 antiproteinase, antitrypsin), member 12	2.02559e-06	2.61607		Cyp2c39	cytochrome P450, family 2, subfamily c, polypeptide 39	5.66605e-10	-3.61337
Mup9	major urinary protein 9	0.000575219	2.51528		Abcd2	ATP-binding cassette, sub-family D (ALD), member 2	2.67923e-06	-3.30808
C8a	complement component 8, alpha polypeptide	1.45171e-08	2.41516		Nt5e	5_ nucleotidase, ecto	1.60656e-09	-3.1035
Cyp2u1	cytochrome P450, family 2, subfamily u, polypeptide 1	9.93172e-07	2.38504		Slc16a5	solute carrier family 16 (monocarboxylic acid transporters), member 5	4.26092e-08	-3.09358
Gadd45g	growth arrest and DNA-damage-inducible 45 gamma	0.0261393	2.34729		Gstt3	glutathione S-transferase, theta 3	3.26423e-06	-2.72498
Omd	osteomodulin	3.96754e-05	2.3266		Lepr	leptin receptor	0.00101277	-2.70416
Onecut1	one cut domain, family member 1	0.00206906	2.27285		Cyp2b10	cytochrome P450, family 2, subfamily b, polypeptide 10	0.0011201	-2.62625
Pfkfb3	6-phosphofructo-2-kinase/fructose-2,6-biphosphatase 3	5.08846e-05	2.26819		Gm11695	predicted gene 11695	0.0043803	-2.47406
Ces2b	carboxyesterase 2B	0.021446	2.26632		Abcb1a	ATP-binding cassette, sub-family B (MDR/TAP), member 1A	1.07576e-05	-2.39887
Snord19	small nucleolar RNA, C/D box 19	8.69467e-07	2.2639		Acnat2	acyl-coenzyme A amino acid N-acyltransferase 2	8.28967e-05	-2.38026
Mup12	major urinary protein 12	1.24355e-05	2.23745		Sytl5	synaptotagmin-like 5	5.19638e-05	-2.36264
C8b	complement component 8, beta polypeptide	2.64162e-07	2.16081		Cyp2c40	cytochrome P450, family 2, subfamily c, polypeptide 40	0.000127504	-2.32051
Mir1948	microRNA 1948	0.0016474	2.11675		Sult2a5	sulfotransferase family 2A, dehydroepiandrosterone (DHEA)-preferring, member 5	8.10013e-05	-2.31022
Dpy19l3	dpy-19-like 3 (C. elegans)	3.90392e-05	2.084		Pnpla3	patatin-like phospholipase domain containing 3	7.96958e-05	-2.29312
Hsd3b2	hydroxy-delta-5-steroid dehydrogenase, 3 beta- and steroid delta-isomerase 2	0.000142577	2.04944		Cyp39a1	cytochrome P450, family 39, subfamily a, polypeptide 1	1.93866e-06	-2.26758
Nox4	NADPH oxidase 4	7.91099e-05	2.03856		Cyp4a31	cytochrome P450, family 4, subfamily a, polypeptide 31	0.032467	-2.26629
Slc22a28	solute carrier family 22, member 28	0.000949015	2.03457		Fmo2	flavin containing monooxygenase 2	5.27189e-07	-2.17607
Alas2	aminolevulinic acid synthase 2, erythroid	0.00219653	1.9871		Vldlr	very low density lipoprotein receptor	7.136e-05	-2.1726
C9	complement component 9	2.94036e-06	1.98473		Trim24	tripartite motif-containing 24	3.78089e-09	-2.14236
Gm15638	predicted gene 15638	0.00151604	1.9453		Prlr	prolactin receptor	1.20573e-06	-2.12499
Ap3s1-ps2	adaptor-related protein complex 3, sigma 1 subunit, pseudogene 2	0.00994896	1.92088		Egr1	early growth response 1	6.14752e-05	-2.04253
Aox3	aldehyde oxidase 3	6.42389e-06	1.85917		Tox	thymocyte selection-associated high mobility group box	6.05423e-07	-1.97355
Ociad2	OCIA domain containing 2	1.93079e-05	1.85033		Slco1a4	solute carrier organic anion transporter family, member 1a4	3.88563e-05	-1.95691
Mcm10	minichromosome maintenance 10 replication initiation factor	1.22262e-08	1.83249		Mgst3	microsomal glutathione S-transferase 3	4.90083e-07	-1.95313
Ttc39c	tetratricopeptide repeat domain 39C	2.85427e-07	1.8067		Rdh16f2	RDH16 family member 2	3.35154e-06	-1.91852
Gm4956	predicted gene 4956	0.000447963	1.80408		Cyp2a22	cytochrome P450, family 2, subfamily a, polypeptide 22	6.80801e-05	-1.86841
Myc	myelocytomatosis oncogene	0.0133663	1.7746		Mup-ps12	major urinary protein, pseudogene 12	0.00695285	-1.85856
Ces4a	carboxylesterase 4A	7.16258e-07	1.74556		Cyp4a10	cytochrome P450, family 4, subfamily a, polypeptide 10	0.035095	-1.85383
Gm14403	predicted gene 14403	0.0191249	1.72409		Mmd2	monocyte to macrophage differentiation-associated 2	0.000771997	-1.84207
Slc17a8	solute carrier family 17 (sodium-dependent inorganic phosphate cotransporter), member 8	0.000990044	1.71546		Acss3	acyl-CoA synthetase short-chain family member 3	0.00358138	-1.82735
Hhex	hematopoietically expressed homeobox	0.000504153	1.68552		Eci3	enoyl-Coenzyme A delta isomerase 3	1.17227e-05	-1.82429
Serpine2	serine (or cysteine) peptidase inhibitor, clade E, member 2	0.000161891	1.68312		Art2b	ADP-ribosyltransferase 2b	0.00210135	-1.78773
Il1r1	interleukin 1 receptor, type I	0.00031378	1.66793		Ar	androgen receptor	0.00077587	-1.7283
Slc15a5	solute carrier family 15, member 5	0.000206158	1.6393		Tcf24	transcription factor 24	0.000362332	-1.69396
Scp2	sterol carrier protein 2, liver	2.82355e-10	1.62234		Sall1	spalt like transcription factor 1	1.80953e-05	-1.69128
Cyp4a32	cytochrome P450, family 4, subfamily a, polypeptide 32	0.0238908	1.61938		Map3k13	mitogen-activated protein kinase kinase kinase 13	0.000322049	-1.68642
Gm26608	predicted gene, 26608	0.00538416	1.56829		Rgs16	regulator of G-protein signaling 16	0.0412946	-1.68331
Zyg11a	zyg-11 family member A, cell cycle regulator	0.000732414	1.56582		Hexb	hexosaminidase B	7.83665e-08	-1.68094
Cyp2c67	cytochrome P450, family 2, subfamily c, polypeptide 67	4.70002e-06	1.56532		Cd36	CD36 molecule	4.69188e-05	-1.68081
Gbp11	guanylate binding protein 11	0.0321626	1.54868		Cyp2c37	cytochrome P450, family 2. subfamily c, polypeptide 37	0.000748858	-1.66851
Slc41a2	solute carrier family 41, member 2	0.0082266	1.54384		Gpat3	glycerol-3-phosphate acyltransferase 3	0.000271315	-1.62807
Ccnyl1	cyclin Y-like 1	0.0066736	1.54379		Rdh18-ps	retinol dehydrogenase 18, pseudogene	0.000328875	-1.61202
Zfp809	zinc finger protein 809	1.47332e-05	1.54365		Mme	membrane metallo endopeptidase	0.00642491	-1.56609
Scara5	scavenger receptor class A, member 5	0.0218321	1.54009		Emp2	epithelial membrane protein 2	0.00137134	-1.55731
Plk3	polo like kinase 3	0.0221175	1.50939		Abca3	ATP-binding cassette, sub-family A (ABC1), member 3	2.67151e-05	-1.49928
Obp2a	odorant binding protein 2A	0.000148947	1.50383		Fasn	fatty acid synthase	0.0207271	-1.49823
Gm2427	predicted gene 2427	0.00190783	1.49998		Sult2a3	sulfotransferase family 2A, dehydroepiandrosterone (DHEA)-preferring, member 3	0.0463022	-1.49712
Gm4070	predicted gene 4070	0.0139999	1.49745		Gypc	glycophorin C	3.77401e-05	-1.48964
Fkbp11	FK506 binding protein 11	0.00121213	1.49462		Car2	carbonic anhydrase 2	0.000247537	-1.48871
Etfbkmt	electron transfer flavoprotein beta subunit lysine methyltransferase	0.0019414	1.48675		Acot2	acyl-CoA thioesterase 2	0.000432658	-1.48603
Cks1b	CDC28 protein kinase 1b	0.00268276	1.48646		Rcan2	regulator of calcineurin 2	0.00187007	-1.48212
Arsa	arylsulfatase A	0.000592209	1.48062		Rsph4a	radial spoke head 4 homolog A (Chlamydomonas)	7.57748e-05	-1.48116
Bhlhe41	basic helix-loop-helix family, member e41	0.0272266	1.46594		Rdh16	retinol dehydrogenase 16	0.000232085	-1.48116
Keg1	kidney expressed gene 1	0.000444121	1.46467		Esr1	estrogen receptor 1 (alpha)	0.00172208	-1.46856
Abcg2	ATP binding cassette subfamily G member 2 (Junior blood group)	1.08217e-05	1.44751		Elovl6	ELOVL family member 6, elongation of long chain fatty acids (yeast)	0.028409	-1.46459
Gm38678	predicted gene, 38678	0.004802	1.4424		Dusp6	dual specificity phosphatase 6	0.00223852	-1.42595
Grem2	gremlin 2, DAN family BMP antagonist	3.36615e-06	1.42696		Slc51b	solute carrier family 51, beta subunit	0.00103656	-1.41837
Sort1	sortilin 1	0.00385251	1.41529		Angptl8	angiopoietin-like 8	0.0129687	-1.40747
Lama3	laminin, alpha 3	8.62248e-07	1.41042		Acsl3	acyl-CoA synthetase long-chain family member 3	0.000348634	-1.40728
Mir135a-1	microRNA 135a-1	0.0483451	1.39073		Gm36826	predicted gene, 36826	0.00805726	-1.39499
Tspan33	tetraspanin 33	5.74742e-06	1.375		Acacb	acetyl-Coenzyme A carboxylase beta	0.00217219	-1.39398
Snord69	small nucleolar RNA, C/D box 69	0.0144947	1.37106		Ppp1r3b	protein phosphatase 1, regulatory (inhibitor) subunit 3B	0.0295374	-1.37926
Nudt7	nudix (nucleoside diphosphate linked moiety X)-type motif 7	4.84455e-05	1.35895		Aqp8	aquaporin 8	0.000277578	-1.36834
Plcxd2	phosphatidylinositol-specific phospholipase C, X domain containing 2	0.000130425	1.34697		Ctsc	cathepsin C	0.000146318	-1.36406
Gm12166	SFT2 domain containing 1 pseudogene	0.0461219	1.3469		Morc4	microrchidia 4	0.000122528	-1.36124
Defa22	defensin, alpha, 22	0.00806281	1.33555		Cers6	ceramide synthase 6	0.00608817	-1.36034
Gm15114	predicted gene 15114	0.00521246	1.33174		Acly	ATP citrate lyase	0.00900534	-1.35319
F2r	coagulation factor II (thrombin) receptor	0.000286012	1.3275		Nqo1	NAD(P)H dehydrogenase, quinone 1	0.000133675	-1.3511
Traj58	T cell receptor alpha joining 58	0.00333756	1.32612		Fam84b	family with sequence similarity 84, member B	0.0001793	-1.34855
Mn1	meningioma 1	0.000130969	1.31631		H2-Q1	histocompatibility 2, Q region locus 1	0.000884325	-1.34224
Mir3093	microRNA 3093	0.00419384	1.31377		Cyp7a1	cytochrome P450, family 7, subfamily a, polypeptide 1	0.0392453	-1.34167
Foxq1	forkhead box Q1	0.00881517	1.3137		Sh2d4a	SH2 domain containing 4A	4.84232e-06	-1.318
Ces3b	carboxylesterase 3B	0.00148036	1.30873		Acot4	acyl-CoA thioesterase 4	0.00255586	-1.31705
Ugt1a9	UDP glucuronosyltransferase 1 family, polypeptide A9	0.0112993	1.28909		Gsta4	glutathione S-transferase, alpha 4	0.000169846	-1.31684
Tff3	trefoil factor 3, intestinal	0.014659	1.28456		LOC108168638	Y-linked testis-specific protein 1-like	0.0231258	-1.28942
Gm8973	60S ribosomal protein L36 pseudogene	0.0015178	1.28326		Cyp3a41b	cytochrome P450, family 3, subfamily a, polypeptide 41B	0.000143929	-1.28469
