# Supplementary material for: Hepatocyte caveolin-1 modulates metabolic gene profiles and functions in non-alcoholic fatty liver disease
Source: Cell Death Dis. 2020 Feb 6;11(2):104. doi: 10.1038/s41419-020-2295-5 (PMC7005160; doi:10.1038/s41419-020-2295-5)
Supplement: Supplementary file 17 — Table S7 [file 41419_2020_2295_MOESM17_ESM.xlsx]

## Sheet: Sheet1
Table S7. KEGG pathway annotation of deregulated genes in males vs females in HepCAV1wt mice with control diet
Upregulated
Term	Genes
mmu04610:Complement and coagulation cascades	F11, MBL1, C9, C4A, C6, SERPINA1E, SERPING1, PROC, C8A, VWF, C8B, C4BP, C2, F2R
mmu03320:PPAR signaling pathway	ACOX2, RXRA, ACOX3, CYP4A12B, PDPK1, CYP4A12A, ACSL1, APOA1, CYP4A32, CYP27A1, ILK, GM8430, SCP2, ANGPTL4
mmu00150:Androgen and estrogen metabolism	HSD3B2, UGT1A9, METTL6, UGT2B1, HSD17B12, HSD3B5, UGT2B5, GM4450, SRD5A1
mmu00071:Fatty acid metabolism	CYP4A12B, ACAA2, ACADSB, ALDH7A1, CYP4A12A, ACSL1, CYP4A32, ADH4, GM13910, ACOX3
mmu00140:Steroid hormone biosynthesis	HSD3B2, CYP7B1, UGT1A9, CYP21A1, UGT2B1, HSD17B12, HSD3B5, UGT2B5, GM4450, SRD5A1
mmu00860:Porphyrin and chlorophyll metabolism	ALAS1, UGT1A9, FECH, ALAS2, HMBS, UGT2B1, UGT2B5
mmu00120:Primary bile acid biosynthesis	ACOX2, CYP7B1, CYP27A1, AMACR, SCP2
mmu03010:Ribosome	GM8580, GM5528, GM5614, GM9396, GM10362, RPL27A, GM4997, GM4604, RPL30, RPL21, GM8430, GM10132, GM6177, GM4925, GM10269
mmu05020:Prion diseases	HSPA1L, C8A, C8B, NCAM2, C9, C6, SOD1
mmu04340:Hedgehog signaling pathway	BMP4, GM4066, PTCH1, WNT11, LRP2, FBXW11, BMP8B, BMP8A
Downregulated
Term	Genes
mmu00982:Drug metabolism	CYP2C69, CYP2B9, CYP2C68, CYP2C40, GSTM5, FMO4, FMO1, ADH1, FMO2, CYP3A41B, GSTK1, FMO3, CYP3A44, CYP2C37, GSTA4, CYP3A16, CYP3A11, MAOA, MAOB, CYP2C29, GSTT1, CYP2B13, CYP2B10, UGT1A1, MGST3, CYP2A22, CYP2D26, CYP2C38, CYP2C39, MGST2, CYP2A4
mmu00830:Retinol metabolism	CYP2C37, CYP3A16, CYP2C69, CYP2B9, CYP3A11, CYP2C68, CYP2C29, CYP2C40, CYP2B13, CYP2B10, UGT1A1, CYP4A10, RDH11, CYP2A22, RDH10, DGAT1, LRAT, DGAT2, ADH1, CYP3A41B, CYP4A31, CYP2C38, RDH16, CYP4A14, CYP2C39, CYP3A44, CYP2A4
mmu00980:Metabolism of xenobiotics by cytochrome P450	CYP2C37, GSTA4, CYP3A16, CYP2C69, CYP2B9, CYP3A11, CYP2C68, CYP2C29, CYP2C40, CYP2B13, GSTT1, CYP2B10, GSTM5, UGT1A1, MGST3, ADH1, CYP3A41B, GSTK1, CYP2C38, CYP2C39, CYP3A44, MGST2
mmu00071:Fatty acid metabolism	CPT1C, EHHADH, ACAT2, ACADL, ALDH3A2, CYP4A10, ADH1, ALDH1B1, CYP4A31, HADH, CYP4A14, ACSL3, ACSL5
mmu00620:Pyruvate metabolism	ALDH1B1, DLD, PKLR, ACYP2, ACACA, ACACB, DLAT, ACSS2, ACAT2, ALDH3A2, MDH1
mmu00591:Linoleic acid metabolism	CYP2C37, CYP3A16, CYP2C69, CYP2C68, CYP3A41B, CYP3A11, CYP2C29, CYP2C40, CYP2C38, CYP2C39, PLA2G5, CYP3A44
mmu00480:Glutathione metabolism	MGST3, GSTA4, GGCT, GPX4, GSTK1, PGD, IDH2, GSTT1, IDH1, GSTM5, MGST2
mmu00140:Steroid hormone biosynthesis	CYP17A1, CYP3A16, CYP7A1, CYP3A41B, CYP3A11, HSD11B1, AKR1D1, UGT1A1, CYP3A44
mmu00590:Arachidonic acid metabolism	CYP2C37, CYP2C69, CYP2C68, CYP2B9, CYP2C29, CYP2C40, CYP2B13, CYP2B10, CYP4A10, CBR1, CYP4A31, CYP4A14, CYP2C38, CYP2C39, PLA2G5
mmu00900:Terpenoid backbone biosynthesis	MVD, HMGCR, PMVK, ACAT2, PDSS1
