# Supplementary material for: Hepatocyte caveolin-1 modulates metabolic gene profiles and functions in non-alcoholic fatty liver disease
Source: Cell Death Dis. 2020 Feb 6;11(2):104. doi: 10.1038/s41419-020-2295-5 (PMC7005160; doi:10.1038/s41419-020-2295-5)
Supplement: Supplementary file 18 — Table S8 [file 41419_2020_2295_MOESM18_ESM.xlsx]

## Sheet: Sheet1
Table S8.Overlapping genes between males and females (data in Fig S4)
Overlapping genes between WT Con (M vs F) and KO Con (M vs F)					Overlapping genes between (WT MCD (M vs F) and KO MCD (M vs F))
60 common elements in "up in WT Con" and "up in KO Con":	126 common elements in "down in WT Con" and "down in KO Con":	3 common elements in "down in WT Con" and "up in KO Con":	6 common elements in "up in WT Con" and "down in KO Con":		20 common elements in "up in WT MCD" and "up in KO MCD":	16 common elements in "down in WT MCD" and "down in KO MCD":	2 common elements in "down in WT MCD" and "up in KO MCD":	2 common elements in "up in WT MCD" and "down in KO MCD":
Elovl3	Fmo3	Chst3	Mpo		Elovl3	Sult2A1	Gpd1	Lipn
Cyp7B1	Sult2A1	Kcnk18	Acadsb		Cyp7B1	Hao2	Fut11	Hgd
Gstp1	Hao2	Stard13	Acsm1		Nox4	Nt5E
Cyp2U1	Cyp17A1		Ftcd		Nat8	Acot2
Pfkfb3	Atp6V0D2		Grid2		Slc10A2	St3Gal6
Hsd3B2	Abcd2		Ogdh		Slc22A7	Abhd2
Nox4	Nt5E				Arsa	Slco2A1
Alas2	Slc16A5				Arsg	Gnpda1
Slc17A8	Pnpla3				Nudt7	Sccpdh
Scp2	Cyp39A1				Galns	Abcc4
Slc41A2	Fmo2				Sdr9C7	Cyp4B1
Arsa	Mgst3				Slc39A7	Slc26A10
Abcg2	Acss3				Nans	Pde8A
Nudt7	Hexb				Acsm1	Ndufa12
Plcxd2	Mme				Daglb	Ndufb9
Aadat	Abca3				Pygl	Pcbd1
Sdr9C7	Acot2				Kcnh8
Srd5A1	Rdh16				Scp2
Clic5	Elovl6				Edem2
Hao1	Acacb				Gria4
Slc12A4	Aqp8
Adh4	Nqo1
Chpt1	Acot4
Slc35E3	Gsta4
Enpp3	Sult1C2
Enpp2	St3Gal6
Atp11A	Slc16A7
Slc22A7	Fmo1
Grhpr	Slc17A4
Enpp5	Akr1D1
Gba2	Aldh3A2
Slc35D1	Bche
Aox1	Papss2
Acox2	Gnpda1
Daglb	Aldh1B1
Ldhd	Fmo4
Galns	Gstt1
Phyh	Ddah1
H6Pd	Slc47A1
Edem2	Maob
Tap1	Dhrs7
Echdc2	Abhd2
Slc11A2	Cbr1
Cyp27A1	Maoa
Sdr39U1	Sult1A1
Prpsap1	Fut8
Plcg1	Tcn2
Slc25A17	As3Mt
Abca1	Rfk
Kctd3	Sulf2
Ahcyl2	Lrat
Acox3	Shmt1
Sephs1	Ggh
Etnk1	Rpia
Abhd13	Nqo2
Aldh7A1	Enpp1
Tdo2	Hacl1
Dpysl5	Kctd12
Maneal	Ehhadh
Fech	Pdk1
	Dpysl2
	Rdh10
	Oas2
	St3Gal5
	Slc17A1
	Idh2
	Crls1
	Sod3
	Pklr
	Pomt1
	Umps
	Plce1
	Cyp46A1
	Gtdc1
	Elovl5
	Slc15A4
	Acsl5
	Mat1A
	Acad9
	Bckdhb
	Gcsh
	Cept1
	Fads1
	Iyd
	Npc2
	Slc16A4
	Slc35A1
	Pla2G16
	Atp8A1
	Slc3A2
	Slco2B1
	Abcd1
	Nadk
	Pon1
	Galk2
	Fut11
	Lipc
	Pi4K2B
	Qdpr
	Dgat2
	Hsdl2
	Asrgl1
	Smpdl3A
	Iah1
	Mtap
	Hpd
	Pcbd1
	Pik3Cb
	Pank1
	Galnt2
	Hadh
	Ndufc2
	Mpc2
	Pam
	Hsd11B1
	Pdss1
	Atp2B4
	Gstk1
	Dhrs7B
	Vdac1
	Pemt
	Acadl
	Dlat
	Slc25A11
	Slc24A2
	Dld
