# Supplementary material for: Hepatocyte caveolin-1 modulates metabolic gene profiles and functions in non-alcoholic fatty liver disease
Source: Cell Death Dis. 2020 Feb 6;11(2):104. doi: 10.1038/s41419-020-2295-5 (PMC7005160; doi:10.1038/s41419-020-2295-5)
Supplement: Supplementary file 19 — Table S9 [file 41419_2020_2295_MOESM19_ESM.xlsx]

## Sheet: Sheet1
Table S9. Glycometabolic genes regulated by genotype, gender, diet
Male Con (KO vs WT)	Gene number	Gene symbol
Gluconeogenesis	1	Pck1
Glycan	9	Alg10b, Alg13, B3gnt2, Chst3, Chst4, Galnt2, Neu4, Pomt2, Wbscr17
Ketogenesis	1	Bdh2
Male MCD (KO vs WT)
Glycan	9	B4Galnt3, Chst14, Edem2, Fut8, Gale, Neu2, Pomgnt1, Pomt1, St3Gal6
Glycolysis	4	Eno3, Gapdh, Hk1, Hk3
Female Con (KO vs WT)
Glycan	11	B3Galt5, B3Gat2, Galnt2, Galnt3, Galntl6, Hyal2 Man2b2, Manbal, Pomgnt1, St3gal6, St6galnac1
Glycolysis	2	Aldoa, Eno3
Female MCD (KO vs WT)
Gluconeogenesis	1	Gys2
Glycan	12	Abo,B3gnt3,B4galnt4, Fut11, Ganc,Pigz, St3gal2,St3gal6, St8Ssia2, St8sia4, Sulf2, Wbscr17, Pgam5
Glycolysis	1	Pgam5
