# Supplementary material for: Hepatocyte caveolin-1 modulates metabolic gene profiles and functions in non-alcoholic fatty liver disease
Source: Cell Death Dis. 2020 Feb 6;11(2):104. doi: 10.1038/s41419-020-2295-5 (PMC7005160; doi:10.1038/s41419-020-2295-5)
Supplement: Supplementary file 20 — Table S10 [file 41419_2020_2295_MOESM20_ESM.xlsx]

## Sheet: Sheet1
Table S10. Overlapping genes between Male MCD (KO vs WT) and Female MCD (KO vs WT) (data in Fig S9)
20 common elements in "up in Females" and "up in Males":	18 common elements in "down in males" and "down in females":	32 common elements in "up in females" and "down in males":	39 common elements in "up in males" and "down in females":
Gm14623	Trmt112	Tspan9	Snord68
St3gal6	Gm10030	Hectd2os	Snord34
Trim9	Vmn1r211	Gm7977	Aldh18a1
Nlrp10	Gm9182	S100a7a	Lgals4
Nat8f4	Aadacl3	AI467606	Snord42b
Crb2	Olfr1014	Gm46390	Snord35a
Ikzf2	Mir759	Amdhd1	Snord82
Nfkbid	Mir3094	Rbl2	Leap2
Apod	Ube2v1	Bag4	Gipc2
Slurp2	Gm8055	Tmem256	Mir1938
Prph	Slc44a5	Nim1k	Snord33
Unc13c	Plekhh3	Svs2	Ccdc80
Igsf9	Phtf2	Acadsb	Snord43
Ltbp2	Gm20752	Mir5106	Snord37
Zfp286	S100a2	H2al1j	Uimc1
Grpr	Ubqln3	Aoc1	Asb4
Denr	Hist1h4b	Lipc	Epha3
Spata4	Olfr916	Erap1	Ddb2
Rlim		Mthfd1	Olfr259
Abcf1		Hgd	Reep5
		E2f7	Rab25
		Clcc1	Mir1983
		Pigr	App
		Cpne3	Tmem253
		Lax1	Gm5453
		F9	Mir3101
		Ifitm10	Smim24
		Cyp2j5	Oog4
		Cfd	Gm8129
		Aldh6a1	Plekha5
		AU022252	Fendrr
		Rtf1	Olfr850
			Arl14ep
			Kin
			Gm9733
			Eid2
			Phactr1
			Gm14023
			Rpl8
